# Supplementary material for: Methylation Motifs in Promoter Sequences May Contribute to the Maintenance of a Conserved m5C Methyltransferase in Helicobacter pylori
Source: Microorganisms. 2021 Nov 30;9(12):2474. doi: 10.3390/microorganisms9122474 (PMC8706393; doi:10.3390/microorganisms9122474)
Supplement: Supplementary file 1 [file microorganisms-09-02474-s001.zip]

Archive with 1 entries (1 files):
- microorganisms-1458085-supplementary.pdf
